# Supplementary material for: Healthcare Disparities and Outcomes of Cancer Patients in a Community Setting from a COVID-19 Epicenter
Source: Curr Oncol. 2022 Feb 16;29(2):1150–62. doi: 10.3390/curroncol29020098 (PMC8870882; doi:10.3390/curroncol29020098)
Supplement: Supplementary file 1 [file curroncol-29-00098-s001.zip]

Archive with 1 entries (1 files):
- curroncol-1530401-supplementary.pdf
